# Supplementary material for: The Impact of Teaching Multiple Responses on Resurgence of Target Behavior and Persistence of Alternative Responding
Source: Behav Sci (Basel). 2025 Jul 25;15(8):1014. doi: 10.3390/bs15081014 (PMC12382980; doi:10.3390/bs15081014)
Supplement: Supplementary file 1 [file behavsci-15-01014-s001.zip]

Archive with 1 entries (1 files):
- behavsci-3649722-supplementary.pdf
